# Supplementary material for: The Amsterdam petunia germplasm collection: A tool in plant science
Source: Front Plant Sci. 2023 Mar 21;14:1129724. doi: 10.3389/fpls.2023.1129724 (PMC10070740; doi:10.3389/fpls.2023.1129724)
Supplement: Supplementary file 2 [file Table_1.xlsx]

## Sheet: Table 1
Supplementary Table 1. Lines collection in Amsterdam. The petunia lines in the collection are named by a letter followed by a progressive number. The letter refers to the petal color (W, white; R, red; M, magenta; V, violet) or other distinctive characteristics of the line (S, wild species; T, transgenic lines). Several lines got lost or discontinued in the years. Listed are lines present in the …
line	genotype	origin	AN1	AN2	AN3	AN4	AN6	AN8	AN9	AN10	AN11	AN12	HT1	HT2	HF1	HF2	RT	GF	MT1	MT2	MF1	MF2	PH1	PH2	PH3	PH4	PH5	PH6	PH7	FL	PO	phenotype
M 001	transformation host	Rose du Ciel (commercial material)	+	+	+	+	+		+	+	+		+	-	-	-	+	+		+	+	+	+	+	+	+	+	+	+	-	+	magenta petals
M 029	hf, mt, mf mutant	R4 x V4		+	+	-	+		+	+			+		-	-	+	+	-	-	-	-	+	+	+	+	+	+	+	-	-	magenta petals
M 043	mt1 mutant, MT2+	(R4 x V4) x R1	+	+	+	+	+		+	+	+		+		-	-	+	+	-	+	-	-	+	+	+	+	+	+	+	-	+	magenta petals
M 061	dwarf2 (dw2) mutant	EMS R69	+	+	+	+	+		+	+	+		-	-	-	-	0	+		+	-	-	+	+	+	+	+	+	+	-	-	malvidin petals
M 070	ph2-V22, ustulata mutant	V22 x M1	+	+	+	+	+		+	+	+	x	+	x	-	-	+	+	x	+	x	x	+	-	+	+	+	+	+	-	+	purple magenta petals, ustulata
M 083	ph3 mutant	M1 x M76	+	+	+		+		+	+	+		+		-	-	+	+		+			+	+	-	+	+	+	+	-		purple magenta petals
M 085	bl (blind) mutant	S&G (commercial material)	+	+	+		+		+	+	+	+											+	+	+	+	+	+	+			petals converted to anthers
M 087	progenitor of M 198	S&G (commercial material)	+	+	+		+		+	+	+	+	+				+	+	x	x									+			magenta corolla, white/yellow tube
R 027	progenitor of W138	Roter Vogel (commercial material)	+	+	+	-	+		+	+	+		+		-	-	-	+		+	x	x	+	+	+	+	+	+	+	-	-	red petals, yellow tube
R 046	mt, mf mutant	R4 x V4	+	+	+	+	+		+	+	+		+		-	-	-	+	-	-	-	-	+	+	+	+	+	+	+	-	-	red petals
R 062	unstable ph4 mutant	Royal Ruby (commercial material)	+	+	+	-	+		+	+	+		+		-	-	-	+		+	x	x	+	+	+	m	+	+	+	-	+	purple petals with red spots
R 067	ph1 mutant	M26 x R3	+	+	+	+	+		+	+	+		+		-	-	-	+		+	x	x	-	+	+	+	+	+	+	-	+	purple red petals
R 100	gp (green petals) mutant	EMS R82	+	+	+	+	+		+	+	+		-	-	-	-	-	+		+	-	+	+	+	+	+	+	+	+	-	+	pale red petals, greenish petals
R 102	In1 (intensifier 1) mutant	EMS R82	+	+	+	+	+		+	+	+		-	-	-	-	-	+		+	-	+	+	+	+	+	+	+	+	-	+	pale red petals, dried leaves, wilting
R 143	ph3 mutant	R3 x R122	+	+	+		+		+	+	+	+	+		-								+	+	-	+	+	+	+			purple red petals
R 144	ph3 mutant	W138	+	+	+	-	+		+	+	+	+	+		-	-	-	+		+	x	x	+	+	-	+	+	+	+	-	-	purple red petals
R 146	ph7 mutant	W138	+	+	+	-	+		+	+	+	+	+		-	-	-	+		+	x	x	+	+	+	+	+	+	m	-	-	purple red petals with red spots (in older petals)
R 149	ph4 mutant	W137	+	+	+		+		+	+	+	+	+		-	-	-	+		+	x	x	+	+	+	-	+	+	+	-	-	purplish red petals
R153	ph6, an1 mutant	G621-2	m	+	+		+		+	+	+	+	+		-	-	-	+		+	x	x	+	+	+	+	+	m	+	-	-	purplish red petals red spots
R 155	ph6, an1 mutant	X2488-11	-	+	+		+		+	+	+	+	+		-	-	-	+		+	x	x	+	+	+	+	+	-	+	-	-	purplish red petals
R 159	ph5 mutant	W138	+	+	+	-	+		+	+	+	+	+		-	-	-	+		+	x	x	+	+	+	+	m	+	+	-	-	purplish petals with red spots
R 162	ph4 mutant	W137	+	+	+	-	+	+	+	+		+	+		-	-	-	+					+	+	+	m	+	+	+			purplish petals with few red spots
R 163	ph5 mutant	W138	+	+	+	-	+		+	+	+	+	+		-	-	-	+					+	+	+	+	m		+	-		purplish-red petals with little red spots
R 164	ph5 mutant	W138	+	+	+	-	+		+	+	+	+	+		-	-	-	+									m		+			purplish petals with red spots
R 167	ph3 mutant	W137 x R144 (W138)	+	+	+	-	+		+	+		+	+		-	-	-	+					+	+	m	+	+		+	-	-	purplish petals with red spots
R 170	ph1 mutant	W138 x R67	m or rev	+	+		+	+	+	+	+	+	+		-	-	-	+					m	+	+	+	+	+	+	-		purple petals with red spots
R 171	Ph (Petunia hybrida)myb1 mutant	W138	+	+	+	-	+		+	+	+	+	+		-	-	-	+					+	+	+	+	+	+	+	-		mixta like: matte metalic like reddish petals with curly rim.
R 172	gp (green petals) mutant	ENZA x R100																														green petals
R 173	ph7 mutant	W138	+	+	+	-	+		+	+	+		+		-	-	-						+	+	+	+	+	+	-			red young matte, old purplished petals
R 174	Phsyp22c (SNARE protein) mutant	W138	+	+	+	-	+	-	+	+	+		+		-	-	-						+	+	+	+	+	+	+			red petals
R 175	R27-like	W138	+	+	+	-	+	-	+	+	+		+		-	-	-						+	+	+	+	+	+	+			red petals
R 176	R27-like	W138	+	+	+	-	+		+	+	+		+		-	-	-						+	+	+	+	+	+	+			red petals
R 177	exp (extra petal)-like mutant	W138	m or rev	+	+	-	+		+	+	+	+	+		-	-	-	+		+	x	x	+	+	+	+	+	m	+	-	-	red petals
R 178	pat1 (patatin-like1) mutant	W138	m or rev	+	+	-	+		+	+	+	+	+		-	-	-	+		+	x	x	+	+	+	+	+	m	+	-	-	red petals
R 179	cac (cDNA aflp clone) 12.3 mutant	W138	m or rev	+	+	-	+		+	+	+	+	+		-	-	-	+		+	x	x	+	+	+	+	+	m	+	-	-	red petals
R 180	cac (cDNA aflp clone) 16.5 mutant	W138	m or rev	+	+	-	+		+	+	+	+	+		-	-	-	+		+	x	x	+	+	+	+	+	m	+	-	-	red petals
R 181	mac (micro array clone) 9F1 mutant	W138	m or rev	+	+	-	+		+	+	+	+	+		-	-	-	+		+	x	x	+	+	+	+	+	m	+	-	-	red petals
R 182	rab5a mutant	W138	m or rev	+	+	-	+		+	+	+	+	+		-	-	-	+		+	x	x	+	+	+	+	+	m	+	-	-	red petals; no vacuolinos
R 183	exo70c2 mutant	W138	m or rev	+	+	-	+		+	+	+	+	+		-	-	-	+		+	x	x	+	+	+	+	+	m	+	-	-	red petals
R 184	exostosin mutant	W138	m or rev	+	+	-	+		+	+	+	+	+		-	-	-	+		+	x	x	+	+	+	+	+	m	+	-	-	red petals
R 185	ph5 mutant (footprint)	W138	m or rev	+	+	-	+		+	+	+	+	+		-	-	-	+		+	x	x	+	+	+	+	-	m	+	-	-	purplish petals
R 186	ph1 mutant	W138	m or rev	+	+	-	+		+	+	+	+	+		-	-	-	+		+	x	x	m	+	+	+	+	m	+	-	-	purplish red petals
R 187	ph5-ft1/ft2 mutant	W138	m or rev	+	+	-	+		+	+	+	+	+		-	-	-	+		+	x	x	+	+	+	+	m	m	+	-	-
R 188	ph5-ft1/ft1 mutant	W138	m or rev	+	+	-	+		+	+	+	+	+		-	-	-	+		+	x	x	+	+	+	+	m	m	+	-	-
R 189	rab6 mutant	W138	m or rev	+	+	-	+		+	+	+	+	+		-	-	-	+		+	x	x	+	+	+	+	+	m	+	-	-
R 190	wat (walls are thin) 1 mutant	W138	m or rev	+	+	-	+		+	+	+	+	+		-	-	-	+		+	x	x	+	+	+	+	+	m	+	-	-
R 191	pebp (phosphatidyl ethanolamine-binding protein) mutant	W138	m or rev	+	+	-	+		+	+	+	+	+		-	-	-	+		+	x	x	+	+	+	+	+	m	+	-	-
V 079	ph2-CRISPR-Cas mutant	P. integrifolia S 20	+	+	+		+		+	+	+		-		+		+	+		+	x	x	+	-	+	+	+	+	+		+
V 080	ph4-CRISPR-Cas mutant	M1 x V30	+	+	+	+	+	+	+	+	+	+	+	+	+	+	+	+	+	+	+	+	+	+	+	-	+	+	+	-	+
V 083	ph4-CRISPR-Cas mutant, FADING (FA) +/+	M1 x V30 inbred line	+	+	+		+	+	+	+	+	+	+	+	+	+	+	+			+	+	+	+	+	-	+	+	+	-
V 084	ph4-CRISPR-Cas mutant, fading (fa) -/-	M1 x V30 inbred line	+	+	+		+	+	+	+	+	+	+	+	+	+	+	+			+	+	+	+	+	-	+	+	+	-
R 193	hma5-like mutant	W138	m or rev	+	+	-	+		+	+	+	+	+		-	-	-	+		+	x	x	+	+	+	+	+	m	+	-	-
R 195	ringH2 mutant	W138	m or rev	+	+	-	+		+	+	+	+	+		-	-	-	+		+	x	x	+	+	+	+	+	m	+	-	-
R 196	cac (cDNA aflp clone) 13.10 mutant	W138	m or rev	+	+	-	+		+	+	+	+	+		-	-	-	+		+	x	x	+	+	+	+	+	m	+	-	-
S 001	an2 mutant	P. axillaris (Kew)	+	-	+	-	+		+	+	+		+		1	-	+	+	-	-	-	-	+	+	+	+	+	+	+	+	-	white
S 002	an2 mutant	P. axillaris (Uruguay)	+	-	+	-	+		+	+	+		+		1	-	+	+	0	0	-	-	+	+	+	+	+	+	+	+	-	white
S 006	P. inflata	P. inflata (Sweden)	+	+	+	+	+		+	+	+		0		+		+	+		+	x	x	+	+	+	+	+	+	+	-	+	red violet
S 007	an2 mutant	P. parodii (Michigan)	+	-	+	-	+		+	+	+		+		1		+				-	-								-	-	white
S 008	an2 mutant	P. parodii (Michigan)	+	-	+		+		+	+	+								-	-	-	-									-	white
S 009	P. violacea	P. violacea (Dijon)	+	+	+	+	+		+	+	+		+		+		+	+		+	x	x	+	+	+	+	+	+	+	-	+	red violet
S 020	P. integrifolia	P integrifolia (Bern)	+	+	+		+		+	+	+		-		+		+	+		+	x	x	+	+	+	+	+	+	+		+	self incompatible
S 021	P. axillarisP	P. axillaris (Bern)	+	-	+	-	+		+	+	+		+		1	-	+	+	-	-	-	-	+	+	+	+	+	+	+	+	-	white
S 025	an2 mutant, DEEP PURPLE (DP) +	P.exserta (Bern)		-									-		+	+		+ -												-		red
S 026	P.axillarisN	P.axilarisN (Bern)	+	-	+	-	+		+	+	+		+		1	-	+	+	-	-	-	-	+	+	+	+	+	+	+	+	-
S 027	Calibrachoa parvifolia	Calibr.parviflora (Nijmegen)
S 028	Calibrachoa parvifolia	Calibr. parviflora (Brazil)
S 029	Calibrachoa pygmea	Calibr. pygmea (Brazil)																														self incompatible
S 030	Calibrachoa pygmea	Calibr. pygmea (Bern)
S 031	Calibrachoa pygmea	Calibr. pygmea (Bern)
S 032	Calibrachoa pygmea	Calibr. pygmea (Bern)
T 001	35S:DOT-nos	W115	+	-	+	-	+		+	+	+		+		1		+	+		+			+	+	+	+	+	+	+	+	-	white
T 003	35S:AN1-GR-nos, pDFR:GUS	W242	i	+	+		+		+	+	+	+	+		-	+	+	+					+	+	+	+	+		+			white petals, after dipping in dexamethasone petals become magenta
T 004	35S:AN2	W115	+	OE	+	-	+		+	+	+		+		1		+	+		+	-	-								+	-
T 005	35S:GFP-AN2	W115	+	OE	+	-	+		+	+	+		+		1		+	+		+	-	-								+	-
T 006	35S:GFP-AN2	P. axillaris	+	OE	+	-	+		+	+	+		+		1	+	+	+	-	-	-	-	+	+	+	+	+	+	+	+	-
T 007	35S:PH4	W115	+	-	+	-	+		+	+	+		+		1		+	+		+	-	-				OE				+	-
T 008	35S:GFP-PH4	W115	+	-	+	-	+		+	+	+		+		1		+	+		+	-	-				OE				+	-
T 009	35S:PH5	M1 x V30	+	+	+	+	+	+	+	+	+	+	+	+	+	+	+	+	+	+	+	+	+	+	+	+	OE	+	+	-	+
T 010	35S:RAB5a-rnai	M1 x V30	+	+	+	+	+	+	+	+	+	+	+	+	+	+	+	+	+	+	+	+	+	+	+	+	+	+	+	-	+
T 011	35S:RAB5a-rnai	M1 x V30	+	+	+	+	+	+	+	+	+	+	+	+	+	+	+	+	+	+	+	+	+	+	+	+	+	+	+	-	+
T 012	35S FA-gDNA	V74	+	+	+		+		+	+	+		+		0		+	+					0	+	+	-	+	+	+	-
T 013	35S:FA-GFP	V74	+	+	+		+		+	+	+		+		0		+	+					0	+	+	-	+	+	+	-
T 014	35S:FA-gMavis (pepper)	V74	+	+	+		+		+	+	+		+		0		+	+					0	+	+	-	+	+	+	-
T 015	35S:FA-gZulu (pepper)	V74	+	+	+		+		+	+	+		+		0		+	+					0	+	+	-	+	+	+	-
T 016	35S:GFP	exp-W138 x W115
T 017	35S:CAC12.3-GFP	J2060 x R143	+	+	+		+		+	+	+				-								+	+	-	+	+	+	+
T 018	35S:PAT1	(M1xV30) x V30	+	+	+	+	+	+	+	+	+	+	+	+	+	+	+	+	+	+	+	+	+	+	+	+	+	+	+	-
T 019	35S:PAT1	W115	+	-	+	-	+		+	+	+		+		1		+	+		+	-	-								+	-
T 020	35S:WAT1-1	J2060 x R176	+	+	+	-	+		+	+	+		+		-								+	+	+	+	+	+	+
T 021	35S:WAT1-1	M1 x V30	+	+	+	+	+	+	+	+	+	+	+	+	+	+	+	+	+	+	+	+	+	+	+	+	+	+	+	-	+
T 022	35S:WAT1-2	J2060 x R176	+	+	+	-	+		+	+	+		+		-								+	+	+	+	+	+	+
T 023	35S:WAT1-2	M1 x V30	+	+	+	+	+	+	+	+	+	+	+	+	+	+	+	+	+	+	+	+	+	+	+	+	+	+	+	-	+
T 024	35S:GFP-WAT1-2	M1 x V30	+	+	+	+	+	+	+	+	+	+	+	+	+	+	+	+	+	+	+	+	+	+	+	+	+	+	+	-	+
T 025	35S:NORFc	(M1 x V30) x V30	+	+	+	+	+	+	+	+	+	+	+	+	+	+	+	+	+	+	+	+	+	+	+	+	+	+	+	-
T 026	35S:NORFc	M1 x V30	+	+	+	+	+	+	+	+	+	+	+	+	+	+	+	+	+	+	+	+	+	+	+	+	+	+	+	-	+
T 027	35S:NORFc-IR	(M1 x V30) x V30	+	+	+	+	+	+	+	+	+	+	+	+	+	+	+	+	+	+	+	+	+	+	+	+	+	+	+	-
T 028	35S:NORFa-IR	M1 x V30	+	+	+	+	+	+	+	+	+	+	+	+	+	+	+	+	+	+	+	+	+	+	+	+	+	+	+	-	+
T 029	35S:PH2	V26	+	+	+	+	+	+	+	+	+	+	+	+	+	+	+	+	+	+	+	+	+	OE	+	+	+	+	+	+	+
T 030	35S:PH1 and 35S:PH5	(J2060 x V30) x V26	+	+	+		+		+	+	+		+		+								OE	+	+	+	OE	+	+
T 031	35S:PH1 and 35S:PH5	M1 x V30	+	+	+	+	+	+	+	+	+	+	+	+	+	+	+	+	+	+	+	+	OE	+	+	+	OE	+	+	-	+
T 032	PH5 promoter-PH5-GUS	M1 x V30	+	+	+	+	+	+	+	+	+	+	+	+	+	+	+	+	+	+	+	+	+	+	+	+	T	+	+	-	+
T 033	PH5 promoter-PH5-GUS	V69 X R163	+	+	+				+	+	+	+			+		+	+					+	+	+	+	-	+	+
T 034	35S:GFP-AN4	W115	+	-	+	OE	+		+	+	+		+		1		+	+		+	-	-								+	-
V 007	undulata mutant	Gottfried Michaelis (commercial material)	+	+	+	+	+		+	+	+		-	+	+	0	+	+		+		0	+	+	+	+	+	+	+	-	0	wavy corolla, red violet petals
V 021	ph2 mutant	Dark Purple (commercial material)	+	+	+	-	+		+	+	+		+		+	+	+	+		+	-	-	+	-	+	+	+	+	+	+	-	blue, violet, dark petals
V 026	ph2 mutant	Blue Jay (commercial material)	+	+	+	-	+		+	+	+		+		+	-	+	+		+	-	-	+	-	+	+	+	+	+	+	-	blue, violet, dark petals
V 030	WT for all antocyanin genes	Dwarf Velvet Ball (commercial material)	+	+	+	+	+		+	+	+		+		+	+	+	+		+	-	-	+	+	+	+	+	+	+	-	-	red, violet, dark petals
V 031	an8, ph1 mutant	M1 X W4	+	+	+	-	+	-	+	+	+		+		+		+	+		+	x	x	-	+	+	+	+	+	+	-	+	purple violet petals
V 032	mt, mf mutant	V15 X V11	+	+	+	-	+		+	+	+		-	-	+	+	+	+	-	-	-	-	-	+	+	+	+	+	+	-	-	purpele violet petals
V 039	ph2, mf mutant	S&G (commercial material)	+	+	+	-	+		+	+	+				+		+	+		+	-	-	+	-	+	+	+	+	+	+	-	blue, violet petals
V 042	an8, ph1 mutant	Deep Blue (commercial material)	+	+	+	-	+	-	+	+	+		+		+	+	+	+		+	x	x	-	+	+	+	+	+	+	+	-	blue, violet petals
V 048	dark green mutant (dg1)	unknown	+	+	+	-	+		+	+	+		-		+		+	+		+	-	-	-	+	+	+	+	+	+	+	-	blue, violet petals, dark green small leaves
V 063	fa mutant	((V32 x V55) x M30) x R93	+	+	+		+		+	+	+				0		0	+					0?	+	+	-	+	+	+	-		purple, violet non fading petals
V 064	ph4 mutant	(V32 x V55) x M30	+	+	+	0	+		+	+	+				0	+	+	+	-	-	-	-	0	+	+	-	+	+	+	-	-	purple, violet non fading petals
V 069	ph5 mutant	(V12 x V62) x S	+	+		+			+	+	+	+			+		+	+		+			+	+	+	+	-	+	+			blue, violet petals
V 074	ph4 mutant	(V63 xV64)	+	+	+		+		+	+	+		+		0		+	+					0	+	+	-	+	+	+	-		non fading purple violet petals
V 075	fading (fa) mutant	V74 x R149	+	+	+	-									+		+						+	+	+	-			+			non fading purple violet
V 076	fading (fa) mutant, footprint in exon8	V74 x R149	+	+	+	-									+		+						+	+	+	-			+			non fading purple violet petals
W 004	an2 mutant	V4 x W3	+	-	+	-	+	+	+	+	+		+		+	-	+	+		+	x	x	-	+	+	+	+	+	+	+	-	whitened petals
W 007	white	Snowbal (commercial material)	+	+	+	+	+		+	+	+		-	-	-	-	+	+		+	-	-	+	+	+	+	+	+	+	+	-	white petals
W 024	an1 mutant	V2 x W5	-	+	+	-	+		+	+	+		-	-	+	-	+	+		+	-	-	-	+	+	+	+	+	+	-	-	white petals
W 059	an2 mutant	Dijon (commercial material)	+	-	+	-	+		+	+	+		+		+		0	+		+	x	x	+	+	+	+	+	+	+	-	-	rather dark whitened petals
W 075	an9 mutant	M31 x M1	+	+	+	+	+		-	+	+		-		-	-	+	+	-	-	-	-	+	+	+	+	+	+	+	-	-	white petals
W 080	an6 mutant	R4 x W58	+	+	+	+	-		+	+	+		-		-	-	-	+		+			+	+	+	+	+	+	+	-		white petals, fertile
W 082	an2 mutant	Dijon (commercial material)	+	m	+	-	+		+	+	+				+		+	+		+	-	-	+	+	+	+	+	+	+	-	-	rather dark whitened petals
W 084	an9 mutant	M31 x M1	+	+	+	+	+		-	+	+		+		-	-	+	+		+	x	x	+	+	+	+	+	+	+	-	-	whitened petals
W 115	an2 mutant, transformable. hf1-1	Petunia Michell	+	-	+	-	+		+	+	+		+		1		+	+		+	-	-							+	+	-	white petals
W 134	an11 mutant	unstable W137	+	+	+	-	+		+	+	-	+	+		-	-	-	+		+	x	x	+	+	+	+	+	+	+	-	-	white petals
W 137	an11 unstable mutant	white unstable	+	+	+	-	+		+	+	m	+	+		-	-	-	+		+	x	x	+	+	+	+	+	+	+	-	-	white unstable (spots) petals
W 138	an1 unstable mutant	white unstable	m	+	+	-	+		+	+	+	+	+		-	-	-	+		+	x	x	+	+	+	+	+	m	+	-	-	white petals with red and pink spots
W 154	an10 mutant	Dijon (commercial material)	+	+	+		+		+	-	+																		+		-	rather dark whitened petals
W 160	an1 mutant	Px 8004B6	-	+	+		+	+	+	+	+	+					-	+					+	+	+	+	+	-	+	-	""	white petals
W 170	an3 mutant	W138	-/m	+	m	-	+		+	+	+	+	+		-	-	-	+		+	x	x	+	+	+	+	+	+	+	-	-	white petals with spots
W 174	an12 mutant	W138	+	+	+	-	+		+	+	+	-	+		-	-	-	+		+	x	x	+	+	+	+	+	+	+	-	-	red petals with light rim and venation pattern
W 178	an3 mutant	W29	+	+	-	+	+		+	+	+		+		-	-	-	+		+	x	x	+	+	+	+	+	+	+	-	-	violet whitened petals
W 198	an1 mutant	S&G (commercial material)	m	+	+		+		+	+	+	+												+	+	+	+	+	+		-	white petals with magenta spots
W 199	an11 mutant	(W137 x W134) x S	+	+	+	-	+		+	+	p	+	+		-	-	-	+		+	x	x	+	+	+	+	+	+	+	-	-	even light pink petals
W 200	an11 mutant	(W137 x W134) x W134	+	+	+	-	+		+	+	p	+	+		-	-	-	+		+	x	x	+	+	+	+	+	+	+	-	-	even light pink petals
W 212	floozy (fzy) mutant	W138	m or rev	+	+	-	+		+	+	+	+	+		-	-	-	+		+	x	x	+	+	+	+	+	+	+	-	-	petals are white or white with red and pink spots
W 225	an1 mutant	W138	-	+	+	-	+		+	+	+	+	+		-	-	-	+		+	x	x	+	+	+	+	+	+	+	-	-	white petals with magenta spots
W 226	an6 mutant	S&G x W80	+	+	+		m			+	+	+																				white petals with fussy pink spots
W 229	aberrant leaf and flower (alf) mutant	W138	m	+	+	-	+		+	+	+	+	+		-	-	-	+		+	x	x	+	+	+	+	+	+	+	-	-	white petals with red or pink spots
W 233	an11 mutant	W137	+	+	+	-	+		+	+	m	+	+		-	-	-	+		+	x	x	+	+	+	+	+	+	+	-	-	white with many pink and few red spots
W 240	an2 mutant	S&G (commercial material)	+	m	+	-	+		+	+	+	+	-	-	+		+	+	x	x	x	x							+	+		whitened petals with blue violet spots
W 242	an1 mutant	S&G (commercial material)	-	+	+		+		+	+	+	+	+		-	-	+	+	x	x									+			white petals
W 245	evergreen (evg) mutant	W138	m or rev	+	+	-	+		+	+	+	+	+		-	-	-	+		+	x	x	+	+	+	+	+	+	+	-	-	mutant infloescence
W 254	an9 mutant	W138 (W171)	m or rev	+	+	-	+		-	+	+	+	+		-	-	-	+			x	x	+	+	+	+	+	+	+	-	-	pale (whitened) petals
W 258	veggie mutant	W138	m or rev	+		-	+		+	+	+	+	+		-	-	-	+					+	+	+	+	+	+	+	-	-	elongated vegetative phase
W 259	flower bindin protein 2 (fbp2), green petal (gp) mutant	W138	m or rev	+	+	-	+		+	+	+	+	+		-	-	-	+	+		x	x	+	+	+	+	+	+	+	-	-	petal edges: greenish near throat: white with pale red spots (an1m) or pale red (AN1+)
W 264	evergreen (evg) mutant, stable 8 bp footprint	W138 (derived from W245)	m or rev	+	+	-	+		+	+	+	+	+		-	-	-	+					+	+	+	+	+	+	+	-	-	inflorescence mutant
W 265	aberrant leaf and flower (alf) mutant	W138	m or rev	+	+	-	+		+	+	+	+	+		-	-	-	+					+	+	+	+	+	+	+	-	-	inflorescence mutant
W 266	compact disc 2 (cd2) mutant, brassinosteroids deficiency	W138	m or rev	+	+	-	+		+	+	+	+	+		-	-	-	+		+	x	x	+	+	+	+	+	+	+	-	-	red or white with red and pink spots petals
W 267	compact disc 9 (cd2) mutant, brassinosteroids deficiency	W138	m or rev	+	+	-	+		+	+	+	+	+		-	-	-	+		+	x	x	+	+	+	+	+	+	+	-	-	red or white with red and pink spots petals
W 268	compact disc 9 (cd2) mutant, brassinosteroids deficiency	W138	m or rev	+	+	-	+		+	+	+	+	+		-	-	-	+		+	x	x	+	+	+	+	+	+	+	-	-	red
W 269	compact disc 9 (cd2) mutant, brassinosteroids deficiency	W138	m or rev	+	+	-	+		+	+	+	+	+		-	-	-	+		+	x	x	+	+	+	+	+	+	+	-	-	red
W 270	compact disc 9 (cd2) mutant, brassinosteroids deficiency	W138	m or rev	+	+	-	+		+	+	+	+	+		-	-	-	+		+	x	x	+	+	+	+	+	+	+	-	-	red
W 271	uniflora (uni) mutant	W138	m or rev																													white with red and pink spots petals
W 272	dihydroflavonol-4-reductase (dfr) mutant	W138	+	+	+	-	-		+	+	+	+	+		-	-	-	+		+	x	x	+	+	+	+	+	+	+	-	-	white
W 273	an2 mutant in W59 x W262	W59 x W262																														light blue violet with darker blue violet spots
W 274	floozy (fzy) mutant	W138	m or rev	+	+	-	+	+	+	+	+	+	+		-	-	-	+	+		x	x	+	+	+	+	+		+	-		flower phenotype: no petals, sepals and anthers.
V 077	CRISPR Cas of PH7	M1xV30	+	+	+	+	+	+	+	+	+	+	+	+	+	+	+	+	+	+	+	+	+	+	+	+	+	+	-	-	+
V 078	CRISPR Cas of PH7	M1xV30	+	+	+	+	+	+	+	+	+	+	+	+	+	+	+	+	+	+	+	+	+	+	+	+	+	+	-	-	+
V 081	fading (fa) -/-	M1 x V30 inbred line	+	+	+		+	+	+	+	+	+	+	+	+	+	+	+			+	+	+	+	+	+	+	+	+	-
V 082	FADING (FA) +/+	M1 x V30 inbred line	+	+	+		+	+	+	+	+	+	+	+	+	+	+	+			+	+	+	+	+	+	+	+	+	-

## Sheet: Abbreviations
locus	full name	encode for	Reference
AN1	anthocyanin1	transcription factor of the basic helix-loop-helix (bHLH) family controlling anthocyanin synthesis	Cornelis Spelt, Francesca Quattrocchio at al. The Plant Cell, 14, 9, 9 2002
AN2	anthocyanin2	transcription factor of the MYB domain protein family controlling anthocyanin synthesis	Francesca Quattrocchio, John Wing at al. The Plant Cell, 11, 8, 8 1999
AN3	anthocyanin3	flavanone 3-hydroxylase (F3H)	Lothar Britsch, Jurgen Dedio et al. European Journal of Biochemistry, 217, 2, 10 1993
AN4	anthocyanin4	transcription factor of the MYB domain protein family controlling the formation of corolla tube venation	Povero G., doctoral thesis 2011, Vrije University, Amsterdam
AN6	anthocyanin6	dihydroflavonol 4-reductase (DFR)	Henk S.M. Huits, Anton G.M. Gerats et al. The Plant Journal, 6, 3, 9 1994
AN8	anthocyanin8	unknown
AN9	anthocyanin9	gluthatione S-transferase (GST)	L.A. Mueller, C.D.Goodman et al. Plant Physiology, 123, 4, 2000
AN10	anthocyanin10	4-coumaroyl:CoA-ligase (4CL)	unpublished
AN11	anthocyanin11	transcription factor of the WD-40 repeats family controlling anthocyanin synthesis	Nick de Vetten, Francesca Quattrocchio et al. Genes and Development, 11, 11, 6 1997
AN12	anthocyanin12	unknown
HT1	hydroxylation at three1	flavonoid 3' hydroxylase (F3'H)	Filippa Brugliera, Gina Barri-Rewell at al.The Plant journal:for cell and molecular biology, 19, 4, 8 1999
HT2	hydroxylation at three2	flavonoid 3' hydroxylase (F3'H)	Filippa Brugliera, Gina Barri-Rewell at al.The Plant journal:for cell and molecular biology, 19, 4, 8 1999
HF1	hydroxylation at five1	flavonoid 3'5' hydroxylase (F3'5'H)	Timothy A. Holton, Filippa Brugliera at al. The Plant Journal, 4, 6, 12 1993
HF2	hydroxylation at five2	flavonoid 3'5' hydroxylase (F3'5'H)	Timothy A. Holton, Filippa Brugliera at al. The Plant Journal, 4, 6, 12 1993
RT	rhamnosyltransferase	anthocyanidin 3' glucosyde rhamnosyltransferase (ART)	Johan Kroon, Erik Souer et al. The Plant journal:for cell and molecular biology, 5, 1,1994
GF	glycosylation at five	anthocyanidin 3-rutinoside acyltransferase (AAT)	unpublished
MT1	methyltransferase at three1	anthocyanidin 3' O-methyltransferase (3'AMT)	Sofia Provenzano, Cornelis Spelt at al. Plant Physiology, 165, 3, 2014
MT2	methyltransferase at three2	anthocyanidin 3' O-methyltransferase (3'AMT)	Sofia Provenzano, Cornelis Spelt at al. Plant Physiology, 165, 3, 2014
MF1	methyltransferase at five1	anthocyanidin 3'5' O-methyltransferase (3'5'AMT)	Sofia Provenzano, Cornelis Spelt at al. Plant Physiology, 165, 3, 2014
MF2	methyltransferase at five2	anthocyanidin 3'5' O-methyltransferase (3'5'AMT)	Sofia Provenzano, Cornelis Spelt at al. Plant Physiology, 165, 3, 2014
PH1	pH gene 1	P3B-ATPase controlling vacuolar acidification	Marianna Faraco, Cornelis Spelt at al. Cell Report, 6, 1, 2014
PH2	pH gene 2	kinase controlling vacuolar acidification	Francesca Quattrocchio, Walter Verweij et al. The Plant cell, 18, 5, 2006
PH3	pH gene 3	transcription factor of the WRKY domain protein family controlling vacuolar acidification	Verweij et al., 2016
PH4	pH gene 4	transcription factor of the MYB domain protein family controlling vacuolar acidification	Francesca Quattrocchio, Walter Verweij et al. The Plant cell, 18, 5, 2006
PH5	pH gene 5	P3A-ATPase controlling vacuolar acidification	Walter Verweij Cornelis Spelt at al. The Plant Cell, 28, 3, 3 2016
PH6	pH gene 6	specific alleles of AN1 controlling vacuolar acidification	Cornelis Spelt, Francesca Quattrocchio at al. The Plant Cell, 14, 9, 9 2002
PH7	pH gene 7	sugar transporter controlling vacuolar acidification	unpublished
FL	flavonol	MYB controlling flavonol synthesis (MYBFL)	Hester Sheehan, Michel Moser et al. Nature Genetics 2015 48:2, 48, 2, 12 2015
PO	pollen	chalcone flavanone isomerase (CHI)	Arjen J. van Tunen, Leon A. Mur et al.undefined, 3, 1, 1991
